# Supplementary material for: Conformation-Associated C···dz2-PtII Tetrel Bonding: The Case of Cyclometallated Platinum(II) Complex with 4-Cyanopyridyl Urea Ligand
Source: Int J Mol Sci. 2024 Apr 5;25(7):4052. doi: 10.3390/ijms25074052 (PMC11012616; doi:10.3390/ijms25074052)
Supplement: Supplementary file 1 [file ijms-25-04052-s001.zip]

Archive with 1 entries (1 files):
- ijms-2900453-supplementary.pdf
